# Supplementary material for: Engineering a synthetic gene circuit for high-performance inducible expression in mammalian systems
Source: Nat Commun. 2024 Apr 17;15:3311. doi: 10.1038/s41467-024-47592-y (PMC11024104; doi:10.1038/s41467-024-47592-y)
Supplement: Supplementary file 4 — source data [file 41467_2024_47592_MOESM4_ESM.zip]

Archive with 2 entries (2 files):
- 457428_2_data_set_8858530_sb160c.xlsx
- 457428_2_data_set_8858531_sb160c.zip
