# Supplementary material for: Engineering a synthetic gene circuit for high-performance inducible expression in mammalian systems
Source: Nat Commun. 2024 Apr 17;15:3311. doi: 10.1038/s41467-024-47592-y (PMC11024104; doi:10.1038/s41467-024-47592-y)
Supplement: Supplementary file 4 — source data [file 41467_2024_47592_MOESM4_ESM.zip › 457428_2_data_set_8858530_sb160c.xlsx]

## Sheet: Fig.2b
Relative Luc A.U.
pCMV-CasRx : gLuc plasmid molar ratio	gLuc				gLuc-DR				gLuc-2xDR				gLuc-4xDR
0 - No CasRx	0.615972	0.821111	1.22537	1.33755	0.737403	1.21555	1.53487	1.55138	1.60536	1.4316	1.41562	1.26762	1.11232	0.970067	1.18209	1.20887
0.1	0.415643	0.622727	0.763289	0.857153	0.164145	0.299878	0.395077	0.446922	0.461479	0.591163	0.493692	0.574179	0.272292	0.270386	0.244454	0.250028
0.2	0.447604	0.61315	0.790194	1.2414	0.103787	0.165721	0.231269	0.223742	0.486415	0.373676	0.38548	0.380479	0.22829	0.194539	0.192127	0.198373
1	0.415643	0.622727	0.763289	0.857153	0.026453	0.03488	0.048407	0.047622	0.269914	0.212327	0.166846	0.241353	0.1243	0.132668	0.125902	0.159843
5	0.513454	0.46549	0.556292	0.794871	0.005769	0.012039	0.008367	0.014336	0.111405	0.095618	0.102992	0.081932	0.074319	0.075543	0.061081	0.072765
10	0.338672	0.396241	0.522104	0.567017	0.005429	0.006893	0.0108	0.012179	0.069382	0.061162	0.055708	0.037277	0.063753	0.064962	0.061487	0.057643

## Sheet: Fig. 2d,e,f
Figure 2d,e
Relative Luc A.U.
Doxycycline ng/mL	Tet-On3G				CASwitch v.1				No gLuc
0	1.3128	1.2338	1.3828	1.562	0.0454	0.0402	0.0367	0.0488	0.0143	0.0152	0.0137	0.012
1	1.5666	1.4135	2.943	2.4679	0.0452	0.0496	0.0654	0.0536
2.5	6.9649	4.7802	4.9354	3.9099	0.2084	0.1308	0.1522	0.1072
10	24.3549	25.4023	34.2596	25.6075	3.8256	5.8748	7.3189	2.2426
100	79.0126	96.2648	91.2781	88.9698	55.6302	52.207	48.9343	43.9307
1000	98.6066	83.5668	115.85	101.976	77.4262	78.0189	80.1644	75.126
Figure 2f
Fold Induction
Doxycycline ng/mL	Tet-On3G				CASwitch v.1
0	0.956219	0.898738	1.00726	1.13779	1.06088	0.93988	0.858785	1.14045
1	1.14115	1.0296	2.14367	1.79764	1.05665	1.16054	1.52937	1.25433
2.5	5.07324	3.48192	3.595	2.84802	4.87502	3.05955	3.55944	2.50817
10	17.7402	18.5031	24.9549	18.6526	89.4811	137.413	171.191	52.454
100	57.5532	70.1197	66.4874	64.806	1301.2	1221.13	1144.58	1027.55
1000	57.6915	60.8704	84.3859	74.28	1811.01	1824.87	1875.06	1757.21

## Sheet: Fig 2h,i,l
Figure 2 h,i
Relative Luc A.U.
Doxycycline ng/mL	Tet-On3G				CASwitch v.2
0.1	1.386	0.9892	0.8254	0.8228	0.039	0.0389	0.0265	0.0278
1	2.9363	1.877	2.0744	2.5614	0.0854	0.0675	0.0535	0.0787
2.5	11.3486	7.1498	6.1528	10.6372	0.6083	0.5738	0.4011	0.8166
10	34.0446	36.9092	26.0012	30.9474	12.0022	13.6693	13.0274	14.6768
100	72.1965	83.9812	91.7084	75.0257	66.9205	65.2002	69.2894	67.7993
1000	92.0147	109.888	102.269	95.8283	106.476	103.072	96.4961	93.94
Figure 2l
Fold Induction
Doxycycline ng/mL	Tet-On3G				CASwitch v.2
0.1	1.37791	0.983428	0.82063	0.818027	1.18045	1.17783	0.800963	0.840758
1	2.91926	1.86614	2.06239	2.54654	2.58251	2.04116	1.61905	2.38115
2.5	11.2827	7.10826	6.11707	10.5754	18.3998	17.3561	12.132	24.6995
10	33.8468	36.6948	25.8501	30.7676	363.033	413.458	394.041	443.93
100	71.777	83.4933	91.1755	74.5898	2024.15	1972.12	2095.81	2050.73
1000	91.48	109.249	101.675	95.2715	3220.6	3117.62	2918.73	2841.41

## Sheet: Fig 3c
Luciferase A.U.
CuCl2 (µM)	pMRE Biosensor				Tet-On3G Biosensor				CASwitch v.2 Biosensor
0.1	0.135051	0.092824	0.085937	0.084978	0.908791	0.917562	0.916187	0.743946	0.032387	0.036433	0.030982	0.02905
6.25	0.206902	0.236075	0.162268	0.151893	1.2841	1.19038	1.17689	0.938448	0.043675	0.058443	0.051661	0.047175
12.5	0.361418	0.381348	0.325983	0.307576	2.49701	2.15646	1.92144	1.07683	0.122138	0.142918	0.129453	0.152556
25	0.617308	0.664181	0.665828	0.675676	4.14953	4.07576	3.2576	2.08626	0.419065	0.426435		0.81173
37.5	0.93955	0.880534	0.907992	0.840283	6.10754	6.6244	4.63198	3.26257	1.37379	1.65285	1.77912	2.71612
50	1.08128	0.97644	0.903534	0.948347	8.65677	8.48733	6.34118	6.13055	1.74345	2.24475	2.69887	3.44905
75	1.09079	1.04533	0.926171	0.974172	9.11043	8.47742	9.09228	6.37792	2.69854	2.85136	3.30889	3.70132
100	1.02638	1.01459	0.982336	0.994257	12.1521	9.7822	9.05305	8.00934	2.77206	2.82678	3.15564	3.72664
150	1.16769	1.07702	0.974396	0.902022	16.0462	11.1426	11.5266	9.49314	4.84867	4.67094	3.85441	4.57318
200	1.16237	0.896933	0.766393	0.89905	13.5035	9.82934	9.45119	10.8993	4.24995	3.65693	5.06472	4.93358
Fold Induction
CuCl2 (µM)	pMRE Biosensor				Tet-On3G Biosensor				CASwitch v.2 Biosensor
0.1	1.35461	0.93106	0.861976	0.852355	1.04264	1.05271	1.05113	0.853519	1.00538	1.13102	0.961784	0.901816
6.25	2.07529	2.36791	1.6276	1.52354	1.47323	1.36571	1.35023	1.07667	1.3558	1.81426	1.60373	1.46446
12.5	3.62514	3.82504	3.26972	3.08509	2.86479	2.47408	2.20445	1.23543	3.79156	4.43663	4.01863	4.73584
25	6.1918	6.66195	6.67847	6.77725	4.76071	4.67607	3.7374	2.39354	13.0092	13.2379		25.1987
37.5	9.42399	8.83204	9.10746	8.42832	7.00711	7.60009	5.31421	3.7431	42.6469	51.3098	55.2295	84.3172
50	10.8456	9.79402	9.06274	9.51223	9.93181	9.73741	7.27516	7.03351	54.1223	69.6843	83.7818	107.07
75	10.941	10.485	9.2898	9.77127	10.4523	9.72603	10.4315	7.31731	83.7714	88.5155	102.719	114.901
100	10.295	10.1766	9.85315	9.97272	13.942	11.223	10.3864	9.18901	86.0538	87.7524	97.9613	115.687
150	11.7123	10.8028	9.77352	9.04757	18.4096	12.7838	13.2243	10.8914	150.518	145.001	119.653	141.966
200	11.659	8.99653	7.68718	9.01777	15.4924	11.2771	10.8432	12.5046	131.932	113.523	157.225	153.155

## Sheet: Fig 4b
Cell Viability (%)
Expriment 1	No Doxycycline					+ Doxycycline
Mock	108.87	102.2	98.03	94.67	96.23	109.25	98.98	94.71	87.42	98.65
Tet-On 3G	51.43	38.02	44.16	39.25	40.64	9.84	7.36	7.22	7.19	6.49
CASwitch v.2	104.57	93.2	83.82	85.76	83.11	13.17	9.65	10.05	9.47	8.94
pCMV-HSV-TK	11.22	10.08	10.48	10.89	10.65	11.69	11.73	11.36	10.92	10.9
Experiment 2
	No Doxycycline				+ Doxycycline
Mock	108.88	97.2	96.99	96.93	128.07	97.09	105.8	106.61
Tet-On3G	50.49	44.04	46.37	62.44	8.49	5.96	6.07	6.24
CASwitch	104.66	100.18	91.15	95.53	13.95	11.49	9.95	9.75
pCMV-HSV-TK	11.49	9.26	8.2	9.63	14.11	10.67	10.08	10.31

## Sheet: Fig 4f
GFP+ cells (%)
	- Doxycycline						+ Doxycycline
Tet-On 3G	71.82	71.92	72.02	73.87	71.35	72.17	86.44	87.88	86.35	87.16	86.42	85.43
CASwitch v.2	41.17	37.59	42.54	36.98	41.72	36.79	86.64	86.18	86.5	87.09	87.71	86.32
No Helper	3.69	2.47	3.45	2.48	3.7	2.45
Helper	98.34	99.15	99.28	98.89	99.34	99.36

## Sheet: Fig.S1
Relative Luc A.U.
Doxycycline ng/mL	Tet-On3G				CASwitch v.1 (High CasRx)				No gLuc
0	1.3128	1.2338	1.3828	1.562	0.0203	0.0175	0.0142	0.0212	0.0143	0.0152	0.0137	0.012
1	1.5666	1.4135	2.943	2.4679	0.0206	0.0188	0.0176	0.0176
2.5	6.9649	4.7802	4.9354	3.9099	0.039	0.0457	0.0357	0.0226
10	24.3549	25.4023	34.2596	25.6075	0.4121	0.2563	0.186	0.4317
100	79.0126	96.2648	91.2781	88.9698	7.9708	8.02	7.4381	9.2942
1000	98.6066	83.5668	115.85	101.976	15.4458	15.1884	14.758	16.5754
Fold Induction
Doxycycline ng/mL	Tet-On3G				CASwitch v.1 (High CasRx)
0	0.956219	0.898738	1.00726	1.13779	1.11047	0.957154	0.773906	1.15847
1	1.14115	1.0296	2.14367	1.79764	1.125	1.02803	0.960315	0.957877
2.5	5.07324	3.48192	3.595	2.84802	2.12901	2.49402	1.94637	1.23202
10	17.7402	18.5031	24.9549	18.6526	22.4877	13.9884	10.1506	23.56
100	57.5532	70.1197	66.4874	64.806	434.978	437.663	405.906	507.198
1000	57.6915	60.8704	84.3859	74.28	842.896	828.852	805.365	904.542

## Sheet: Fig.S2
Fig. S2a
Relative Luciferase A.U.
Doxycycline ng/mL	pCMV/TO MR 10				pCMV/TO MR 5				pCMV/TO MR 1				pCMV/TO MR 0.2				pCMV/TO MR 0.1				pCMV/TO Mock
0	132.67	107.58	90.03	69.72	118.25	108.96	96.68	76.11	133.65	112.91	74.21	79.23	122.27	119.31	98.61	59.82	123.53	103.28	96.23	76.96	130.31	101.54	80.76	87.38
10	44.38	30.6	31.04	21.47	25.24	26.55	23.6	19.51	20.01	20.32	13.74	12.09	36.35		15.9	21.36	29.95	27.67	19.97	15.35	92.61	110.96	74.74	70.28
100	19.22	20.53	21.47	18.9	17.23	12.65	8.79	10.57	9.42	7.81	7.06	6.62	25.41	14.18	14.03	9.68	16.44	12.22	11.46	6.32	96.83	100.81	84.84	79.22
1000	18.04	18.97	16.01	18.98	13.64	13	9.71	8.35	7.85	4.9	5.16	5.46	22.47	11.48	9.22	12.02	12.89	11.1	9.93	8.59	92.96	99.91	75.82	78.38
Fig. S2b
Luciferase A.U.
Doxycycline ng/mL	pCMV/TO MR 10				pCMV/TO MR 5				pCMV/TO MR 1				pCMV/TO MR 0.2				pCMV/TO MR 0.1				pCMV/TO Mock
0	56.2772	45.6324	38.1876	29.573	33.6535	31.0107	27.5161	21.6607	9.71524	8.20797	5.39476	5.76	0.784586	0.765612	0.632755	0.383849	0.401561	0.336	0.313	0.25	4.071	3.172	2.523	2.73
10	18.8254	12.9777	13.1662	9.10523	7.18414	7.55679	6.717	5.55399	1.45448	1.47734	0.998851	0.879	0.23323		0.102017	0.137086	0.0973648	0.09	0.065	0.05	2.893	3.467	2.335	2.196
100	8.15312	8.70968	9.10515	8.01703	4.90277	3.60154	2.50189	3.00882	0.684733	0.567553	0.513414	0.482	0.163039	0.0909977	0.0900556	0.0621133	0.0534437	0.04	0.037	0.021	3.025	3.15	2.651	2.475
1000	7.6512	8.04548	6.79256	8.04979	3.88247	3.70027	2.76368	2.3759	0.570306	0.356364	0.374812	0.397	0.144174	0.0736911	0.05915	0.0771021	0.0418944	0.036	0.032	0.028	2.904	3.121	2.369	2.449

## Sheet: Fig.S3
Relative Luc A.U.
pCMV/TO CasRx : gLuc plasmid molar ratio	pCMV::gLuc				pCMV::gLuc-DR				pCMV::gLuc-2xDR				pCMV::gLuc-4xDR
0 - No CasRx	0.941655	0.966678	1.02276	1.0689	1.16039	1.41794	1.37643	1.34917	1.53943	1.44877	1.38289	1.48718	1.32952	1.22818	1.26418	1.37191
0.1	1.02978	1.07679	1.05584	1.211	0.307248	0.331844	0.310296	0.320576	0.524762	0.489245	0.493084	0.459518	0.361479	0.366264	0.342811	0.403056
0.2	1.05689	1.05334	1.15482	1.09488	0.144413	0.184541	0.183335	0.174492	0.280528	0.363	0.326118	0.410762	0.226949	0.236696	0.253662	0.254573
1	1.07753	1.08157	1.05269	1.30756	0.023775	0.026665	0.032184	0.034583	0.132895	0.157381	0.162648	0.163484	0.110227	0.119818	0.096042	0.122213
5	0.767749	0.853788	0.931068	0.900436	0.006876	0.0089	0.009497	0.008461	0.093712	0.10162	0.096797	0.112175	0.072994	0.08023	0.073832	0.081965
10	0.726104	0.817118	0.875285	0.926728	0.007801	0.008092	0.009471	0.009079	0.073373	0.06468	0.078497	0.082224	0.070983	0.068465	0.066921	0.08708

## Sheet: Fig.S4
Relative Luciferase A.U.
Doxy ng/mL	no DR				no rtTA				+DR / +rtTA
0.1	107.57	97.53	98.29	96.61	4.9	5.2	4.94	4.78	5.81	4.84	5.47	4.74
2.5	101.39	102.44	93.91	102.26	5.15	6.12	6.2	5.13	6.21	5.26	6.23	5.49
10	107.94	107.34	88.56	96.16	5.58	5.05	5.91	5.55	8.96	7.5	8.89	8.25
25	112.16	105.32	89.7	92.82	5.25	6.41	5.36	4.83	12.79	12.51	10.98	11.87
100	116.21	90.72	93.31	99.76	5.34	5.28	5.27	5.59	25.8	20.91	24.29	21.65
1000	121.56	86.46	88.25	103.73	5.74	5.43	5.51	5.14	29.09	28.19	30.31	31.18

[truncated: 5 more sheets: Fig.S5, Fig.S6, Fig.S7, Fig.S8, Fig.S9]
